# Supplementary material for: Entropy-Driven Crystallization of Hard Colloidal Mixtures of Polymers and Monomers
Source: Polymers (Basel). 2024 Aug 15;16(16):2311. doi: 10.3390/polym16162311 (PMC11359749; doi:10.3390/polym16162311)
Supplement: Supplementary file 1 [file polymers-16-02311-s001.zip]

Archive with 1 entries (1 files):
- polymers-3120903-supplementary.pdf
